# Supplementary material for: Pre-Quaternary divergence and subsequent radiation explain longitudinal patterns of genetic and morphological variation in the striped skink, Heremites vittatus
Source: BMC Evol Biol. 2017 Jun 9;17:132. doi: 10.1186/s12862-017-0969-0 (PMC5466720; doi:10.1186/s12862-017-0969-0)
Supplement: Supplementary file 3 — Samples included in the phylogeographic analysis. FMNH = Field Museum of Natural History, Chicago, USA; HUJR = Hebrew University Jerusalem, Israel; IPMB = Tissue sample collection, Institute for Pharmacy and Molecular Biotechnology, University of Heidelberg, Germany; NHMC = Natural History Museum of Crete, University of Crete, Heraklion, Greece; NMW = Natural History Museum Vienna, Austria; ZFMK = Zoological Research Museum A. Koenig, Bonn, Germany; ZSM = Zoological State Collection, Munich, Germany. (XLSX 15 kb) [file 12862_2017_969_MOESM3_ESM.xlsx]

## Sheet: Tabelle1
No	Taxon	Haplotype	Locality	GenBank ID	IPMB ID	Voucher ID	Sample Code	Donor/Collector
CYP1	Heremites vittatus	H_1	Cyprus: Cape Gkrecko and Agioi Anargyroi: CY 24	MF101963	44568	NHMC 80.3.81.47	NHMC 80.3.81.47	P. Lymberakis
CYP2	Heremites vittatus	H_1	Cyprus: Latchi, Elia Apts. (35° 02’ 10.8’’ N, 32° 23’ 45.0’’ E, 12m alt.)	MF101962	44569	ZSM	31	F. Baier
CYP3	Heremites vittatus	H_1	Cyprus: Vrysoulles	MF101965	44556	SPM003119	SPM003119	S. Carranza
CYP4	Heremites vittatus	H_1	Cyprus: Vrysoulles	MF101964	44557	SPM003133	SPM003133	S. Carranza
EGY1	Heremites vittatus	H_8	Egypt: Rashid, Guava plantation (36R0253932-UTM3476316, 17m alt.)	MF101966	44572	ZFMK unknown	E18	N. Lutzmann
EGY2	Heremites vittatus	H_9	Egypt: Rashid (36R0253966/UTM3483272, 2m alt.)	MF101967	44571	ZFMK unknown	E25	N. Lutzmann
EGY3	Heremites vittatus	H_10	Egypt: W Alexandria (30.94194°N, 29.5175°E)	MF101968	44558	SPM002950(76)	SPM002950(76)	S. Carranza
IRN1	Heremites vittatus	H_27	Iran: 120km west of Kermanshah Rijab area	MF101934	47602	unknown	RUZM.SM.10.1	E. Rastegar-Pouyani
IRN2	Heremites vittatus	H_28	Iran: 160km west of Kermanshah around Ghasr-Shirin town	MF101933	47603	unknown	RUZM.SM.10.2	E. Rastegar-Pouyani
IRN3	Heremites vittatus	H_29	Iran: 160km west of Kermanshah around Ghasr-Shirin town	MF101932	47604	unknown	RUZM.SM.10.3	E. Rastegar-Pouyani
ISR1	Heremites vittatus	H_2	Israel: Bet Guvrin area: Horvat 'Abia (31° 36' N, 34° 54' E)	MF101954	46880	HUJR-23674	HUJR-23674	B. Shacham
ISR2	Heremites vittatus	H_3	Israel: Bet Guvrin area: Horvat 'Abia (31° 36' N, 34° 54' E)	MF101955	46881	HUJR-23675	HUJR-23675	B. Shacham
ISR3	Heremites vittatus	H_4	Israel: Bet Guvrin area: Horvat 'Abia (31° 36' N, 34° 54' E)	MF101956	46882	HUJR-23677	HUJR-23677	B. Shacham
ISR4	Heremites vittatus	H_5	Israel: Bet Guvrin area: Horvat 'Abia (31° 36' N, 34° 54' E)	MF101957	46883	HUJR-23678	HUJR-23678	B. Shacham
JOR1	Heremites vittatus	H_6	Jordan: Al Himma: site JD3	MF101961	44577	NHMC 80.3.81.44	NHMC 80.3.81.44	P. Lymberakis
JOR2	Heremites vittatus	H_11	Jordan: Al Himma: site JD3	MF101960	44578	NHMC 80.3.81.43	NHMC 80.3.81.43	P. Lymberakis
JOR3	Heremites vittatus	H_6	Jordan: North Shuna: site JD4	MF101959	44579	NHMC 80.3.81.54	NHMC 80.3.81.54	P. Lymberakis
JOR4	Heremites vittatus	H_7	Jordan: North Shuna: site JD4	MF101958	44580	NHMC 80.3.81.53	NHMC 80.3.81.53	P. Lymberakis
LBN1	Heremites vittatus	H_12	Lebanon: Djebel Barouk (east slope) above Kefraiya	MF101950	44585	ZFMK 64971	ZFMK 64971	W. Böhme
LBN2	Heremites vittatus	H_14	Lebanon: Mt. Lebanon: above Bcharré	MF101951	44584	ZFMK 65003	ZFMK 65003	W. Böhme
LBN3	Heremites vittatus	H_14	Lebanon: Mt. Lebanon: cedars of Tannourine	MF101953	44582	ZFMK 65011	ZFMK 65011	W. Böhme
LBN4	Heremites vittatus	H_14	Lebanon: Mt. Lebanon: East of Bcharré	MF101952	44583	ZFMK 60995	ZFMK 60995	W. Böhme
LBY1	Heremites vittatus	H_26	Libya: Archaia Kyrrini	MF101969	44586	NHMC 80.3.81.1	NHMC 80.3.81.1	P. Lymberakis
SYR1	Heremites vittatus	H_15	Syria: 40km east of Homs	MF101937	44603	NHMC 80.3.81.15	NHMC 80.3.81.15	P. Lymberakis
SYR2	Heremites vittatus	H_15	Syria: 40km east of Homs	MF101936	44604	NHMC 80.3.81.16	NHMC 80.3.81.16	P. Lymberakis
SYR3	Heremites vittatus	H_16	Syria: 40km south of Homs	MF101935	44605	NHMC 80.3.81.5	NHMC 80.3.81.5	P. Lymberakis
SYR4	Heremites vittatus	H_17	Syria: Al Hamidiyah	MF101941	44599	NHMC 80.3.81.30	NHMC 80.3.81.30	P. Lymberakis
SYR5	Heremites vittatus	H_17	Syria: Al Hamidiyah	MF101940	44600	NHMC 80.3.81.31	NHMC 80.3.81.31	P. Lymberakis
SYR6	Heremites vittatus	H_18	Syria: Alawit Mountain range, Al Haffah, 40km east of Lattakia: 600m alt.	MF101946	44593	NHMC 80.3.81.19	NHMC 80.3.81.19	P. Lymberakis
SYR7	Heremites vittatus	H_18	Syria: Alawit Mountain range, Al Haffah, 40km east of Lattakia: 600m alt.	MF101945	44594	NHMC 80.3.81.20	NHMC 80.3.81.20	P. Lymberakis
SYR8	Heremites vittatus	H_19	Syria: Aleppo-Lattakia, 90-95km east of Lattakia, 2-3km after Ariha	MF101947	44592	NHMC 80.3.81.42	NHMC 80.3.81.42	P. Lymberakis
SYR9	Heremites vittatus	H_17	Syria: Buhayrat Qattinah, lake near Homs	MF101938	44602	NHMC 80.3.81.4	NHMC 80.3.81.4	P. Lymberakis
SYR10	Heremites vittatus	H_20	Syria: just before Kanateh Tabtanaz village, 37km southwest of Aleppo	MF101948	44591	NHMC 80.3.81.12	NHMC 80.3.81.12	P. Lymberakis
SYR11	Heremites vittatus	H_21	Syria: Krak des Chevaliers	MF101939	44601	NHMC 80.3.81.33	NHCM 80.3.81.33	P. Lymberakis
SYR12	Heremites vittatus	H_22	Syria: Maquam Assayedh 20km north Lattakia	MF101943	44596	NHMC 80.3.81.39	NHMC 80.3.81.39	P. Lymberakis
SYR13	Heremites vittatus	H_23	Syria: Maquam Assayedh 20km north Lattakia	MF101942	44597	NHMC 80.3.81.40	NHMC 80.3.81.40	P. Lymberakis
SYR14	Heremites vittatus	H_13	Syria: Nizran, 25km south of As Suwayda	MF101949	44587	NHMC 80.3.81.2	NHMC 80.3.81.2	P. Lymberakis
SYR15	Heremites vittatus	H_24	Syria: Slinbah, 60km east of Lattakia: 1200m alt.	MF101944	44595	NHMC 80.3.81.7	NHMC 80.3.81.7	P. Lymberakis
TUN1	Heremites vittatus	H_25	Tunisia: Tozeur City (Palermal) (33.92663°N, 8.12498°E)	MF101970	44561	T31-40 Mabuvita1	T31-40 Mabuvita 1	S. Carranza
TUN2	Heremites vittatus	H_25	Tunisia: 5km from Gafsa direction Tozeur (P3) (34.42272°N, 8.75657°E)	MF101972	44559	T31-36 Mabuvita1	T31/2B5	S. Carranza
TUN3	Heremites vittatus	H_25	Tunisia: 5km from Gafsa direction Tozeur (P3) (34.42272°N, 8.75657°E)	MF101971	44560	T31-36 Mabuvita2	T31/2B6	S. Carranza
TUR1	Heremites vittatus	H_30	Turkey: 68km east of Eskisehir	MF101929	48695	NMW 19811:2	NMW 19811:2	F. Tiedemann
TUR2	Heremites vittatus	H_30	Turkey: 68km east of Eskisehir	MF101928	48696	NMW 19811:3	NMW 19811:3	F. Tiedemann
TUR3	Heremites vittatus	H_31	Turkey: Southwest of Eskisehir	MF101930	48694	NMW 19811:1	NMW 19811:1	F. Tiedemann
TUR4	Heremites vittatus	H_32	Turkey: 2.5km northeast of Olukkoyagi (Southwest of Pozanti)	MF101931	44565	BEV 1514	BEV 1514	S. Carranza
TUR5	Heremites vittatus	H_33	Turkey: Osmandere	EU443142	N/A	BEV 1446	BEV 1446	unknown
Ha_IRN1	Heremites auratus	Ha_Hap_3	Iran: Azarbaian: Kurh-e-Sahaud (T. aurata ssp.)	MF101926	44626	ZFMK 84085	ZFMK 84085	W. Böhme
Ha_IRN2	Heremites auratus	Ha_Hap_2	Iran: Northwest of Khorasan around Jajarm town	MF101925	47605	unknown	ERP134	E. Rastegar-Pouyani
Ha_IRN3	Heremites auratus	Ha_Hap_1	Iran: 47km north of Kermanshah (T. aurata transcaucasica)	MF101923	47606	unknown	BC	E. Rastegar-Pouyani
Ha_IRN4	Heremites auratus	Ha_Hap_4	Iran: Kurdestan province: Sarvabad (T. aurata transcaucasica)	MF101924	47609	unknown	S3	E. Rastegar-Pouyani
Ha_AZE1	Heremites auratus	Ha_Hap_3	Azerbaijan: West of Azerbaijan (T. aurata transcaucasica)	MF101927	47608	unknown	J2	E. Rastegar-Pouyani
N/A	Trachylepis quinquetaeniata	N/A	No data	EU116515	N/A	FMNH 262234	unknown	unknown
