# Supplementary material for: Pre-Quaternary divergence and subsequent radiation explain longitudinal patterns of genetic and morphological variation in the striped skink, Heremites vittatus
Source: BMC Evol Biol. 2017 Jun 9;17:132. doi: 10.1186/s12862-017-0969-0 (PMC5466720; doi:10.1186/s12862-017-0969-0)
Supplement: Supplementary file 4 — Voucher specimens and raw data included in the morphological analysis. Country codes: CYP = Cyprus, DZA = Algeria, EGY = Egypt, IRN = Iran, ISR = Israel, JOR = Jordan, LBN = Lebanon, LBY = Libya, SYR = Syria, TUN = Tunisia, TUR = Turkey. Group codes: W = Western, C = Central, E = Eastern. Morphological trait abbreviations, definitions, and data types: PF (prefrontals in contact, binary), P (parietals in contact, binary), NRN (# scales per row of nuchals, meristic), ILN (# infralabials, meristic), ISC (# infralabials in contact with subocular, meristic), SCN (# supraciliaries, meristic), ICF (which infralabial does the first chin scale reach? meristic), ICS (which infralabial does the second chin scale reach? meristic), MDN (# middorsals, from the nuchals to the middle of the hind leg base, meristic), MVN (# midventrals, from the axilla to the hind leg base, meristic), LSN (# longitudinal scale rows around midbody, meristic), SDLN (# subdigital lamellae, meristic), FL (# lamellae under fourth finger, meristic), SVL (snout-vent length, mensural), TL (tail length, mensural), HT (width of tail at tail base, mensural), VT (height of tail at tail base, mensural), ALL (distance from axilla to anterior base of hind legs, mensural), HL (head length, from tip of snout to anterior end of ear, mensural), SL (snout length, tip of snout to anterior end of eye, mensural), HB (head width, at greatest width of head, mensural), TH (thoracic height, at shoulder, mensural), LH (length of hind leg, mensural), LF (length of front leg, mensural), LT (length of tibia, mensural), LA (length of forearm, mensural), INA (inter-nare distance, mensural). Abbreviations of museum collections are the same as in Additional file 3, in addition to: SMF = Senckenberg Museum Frankfurt, Germany; MHNG = Natural History Museum of Geneva, Switzerland; MTD = Senckenberg Museum of Zoology, Dresden, Germany. (XLSX 41 kb) [file 12862_2017_969_MOESM4_ESM.xlsx]

## Sheet: Tabelle1
ID	Country	Group	Voucher No	Locality	Latitude	Longitude	PF	P	NRN	ILN	ISC	SCN	ICF	ICS	MDN	MVN	LSN	SDLN	FL	SVL	TL	HT	VT	ALL	HL	SL	HB	TH	LH	LF	LT	LA	INA
1	DZA	W	SMF 14138	Algeria: Biskra	34.58	4.88	0	1	2	7	2	6	3	4	55	38	33	19	12	76	127	5.9	5	41	13	5.4	9.2	9.9	27.4	17	9.2	6.4	2.2
2	CYP	C	MHNG 2589.100	Cyprus: Protaras	34.98	34.05	1	0	2	7	3	5	3	4	56	41	32	16	10	72	110	3.8	4	40	11.5	4.8	7.9	8.6	21.1	13.6	7.6	5.7	2.1
3	CYP	C	MHNG 2601.33	Cyprus: Protaras	34.98	34.05	1	0	2	6	3	5	3	3	56	41	32	17	12	81	121	5.6	5.6	46	13	5.6	10.1	9.6	25.5	14.9	9.5	7.2	2
4	CYP	C	MHNG 2590.2	Cyprus: Protaras	35.33	33.12	0	0	3	7	2	6	3	4	56	39	32	17	11	78	39	4.1	3.9	37	11.8	5.5	8.8	8.1	23.9	14.8	8.3	6	2.5
5	CYP	C	MHNG 2601.34	Cyprus: Protaras	34.98	34.05	1	1	2	7	2	5	3	4	52	37	32	16	11	66	99	4.8	4.3	39	12.5	5.5	9.1	10	27.1	17.2	8.5	6.9	2.3
6	CYP	C	MHNG 2590.1	Cyprus: Protaras	34.98	34.05	0	1	2	7	2	6	3	4	53	37	32	17	10	72	95	4.5	3.9	37	12.6	5.4	8.4	10.1	22.6	16	8.1	6	2.3
7	CYP	C	MHNG 2589.99	Cyprus: Protaras	34.98	34.05	0	1	2	8	3	5	4	5	53	42	34	20	12	72	130	5.2	5	50	12.8	5.4	9.2	10.9	25.4	16.8	9.5	6.9	2.4
8	CYP	C	MHNG 1393.87	Cyprus: Vavilas	34.98	34.05	0	0	2	7	2	5	3	4	56	39	32	18	12	86	112	5.8	5.3	43	12.9	5.7	9.6	9.1	26.5	16.6	9.5	6.5	2.2
9	CYP	C	MHNG 2594.39	Cyprus: Paphos	34.75	32.4	1	1	2	7	3	5	3	4	58	43	32	16	11	84	74	4	4	48	13.9	5.5	9.5	12	25.3	16.3	9.1	6.2	2.3
10	CYP	C	ZSM 2399/2005	Cyprus: 10km northeast of Larnaca	34.98	33.7	0	1	2	7	3	5	3	4	56	40	32	19	13	63	90	6.8	7	36	11.2	5	8	7.9	21.4	16.5	7.6	5.3	2
11	CYP	C	ZSM 2405/2005	Cyprus: 10km north of Livadhia	35.03	33.62	1	1	2	7	3	5	3	4	52	40	33	17	11	72	117	6.4	6.5	36	12.5	5.4	8.8	7.6	27.6	19.6	8.3	5.9	1.9
12	CYP	C	ZSM 2402/2005	Cyprus: Location unclear, possibly Agios Ambrosios	34.77	32.82	1	1	3	7	3	5	3	4	57	46	32	16	10	76	72	7.7	7.4	42	12.7	5.9	10.2	7.3	26.8	18.1	8.6	6.2	2.2
13	CYP	C	ZSM 2633/2005	Cyprus: Hala Sultan Tekke (south of Larnaca)	34.88	33.6	1	0	2	7	2	5	3	4	54	43	31	17	12	61	6	5.9	7.1	32	11.4	4.9	7.3	6.9	24.6	14.9	7.1	5.8	1.7
14	CYP	C	ZSM 2618/2005	Cyprus: North of Pachna	34.77	32.78	0	0	2	7	2	5	3	4	55	43	32	16	11	64	101	6.7	6.5	37	10.7	4.3	8.5	7.8	21.8	15	6.8	4.9	1.9
15	CYP	C	ZSM 2314/2005	Cyprus: Kouris-Bridge (20km northwest of Limassol)	34.72	32.92	1	0	3	7	2	5	3	4	55	43	32	16	12	58	102	6.3	6.5	32	10	4.5	7.9	7.2	20.7	14	6.3	5	1.6
16	EGY	C	SMF 14140	Egypt: Pyramids near Kairo	30.05	31.23	0	1	2	7	3	5	3	4	53	37	32	19	12	51	19	3.2	3	28	9.5	4.5	6.7	7	19.3	11.9	6.1	4.3	1.6
17	IRN	E	ZSM 2661/2005	Iran: Kordestan-Kermanshah: Sar-e-Pol	34.45	45.85	0	1	2	7	2	5	3	4	58	40	30	15	10	62	11	6.2	6.1	34	10.6	4.6	7.6	8.8	20.8	15.2	7.3	5.3	1.9
18	IRN	E	ZSM 2662/2005	Iran: Kordestan-Kermanshah: Sar-e-Pol	34.45	45.85	0	1	3	7	2	5	3	4	57	41	32	15	10	90	101	9.3	8.4	50	13.1	5.9	10	12	27.4	14.9	9.4	6.9	2.3
19	ISR	C	HUJR 23673	Israel: Bet Guvrin area: Horvat 'Abia (31° 36' N, 34° 54' E)	31.6	34.9	0	1	2	7	3	5	3	4	56	39	32	16	12	60	95	3.4	2.9	35	10.7	4.4	6.9	7	23	14.8	6.5	4.7	1.9
20	ISR	C	HUJR 23674	Israel: Bet Guvrin area: Horvat 'Abia (31° 36' N, 34° 54' E)	31.6	34.9	0	1	2	7	3	5	3	4	54	38	32	16	12	46	81	2.7	2.2	23	9.6	4.1	6	5.5	17.3	10.5	5.2	4.2	1.8
21	ISR	C	HUJR 23675	Israel: Bet Guvrin area: Horvat 'Abia (31° 36' N, 34° 54' E)	31.6	34.9	1	1	2	7	3	5	3	4	56	44	32	16	12	49	82	3.9	3.2	27	10	4.4	6.6	7	17.7	11.9	6.2	4.7	1.6
22	ISR	C	HUJR 23677	Israel: Bet Guvrin area: Horvat 'Abia (31° 36' N, 34° 54' E)	31.6	34.9	0	1	3	7	3	6	3	4	56	41	32	17	12	42	74	2.6	2	22	8.9	4	5.7	4.8	16.6	11.8	4.9	3.5	1.7
23	ISR	C	HUJR 23678	Israel: Bet Guvrin area: Horvat 'Abia (31° 36' N, 34° 54' E)	31.6	34.9	0	1	2	7	3	5	3	4	54	43	31	16	11	43	66	1.8	1.5	22	9.1	3.7	5.5	5	14.7	11	5.1	3.4	1.5
24	ISR	C	NMW 16690.9	Israel: Surroundings of Tel Aviv-Yafo	32.05	34.77	1	1	2	7	3	5	3	4	54	43	32	16	10	67	57	3.7	3.8	34	12.1	5.3	8.2	8.1	25	17	8.4	5.8	2.1
25	ISR	C	ZSM 772/0/1	Israel: Jerusalem	31.77	35.2	0	0	2	7	2	6	3	4	56	41	33	15	11	82	93	8.2	9	41	12.6	5.4	9.8	10	27.4	17.6	9.9	7.1	1.7
26	ISR	C	ZSM 772/0/2	Israel: Jerusalem	31.77	35.2	0	0	2	7	3	5	3	4	57	42	34	17	12	59	69	6.1	6.5	35	10.4	4.3	7.4	7.2	22.1	14.7	6.9	5.8	1.7
27	ISR	C	ZSM 772/0/3	Israel: Jerusalem	31.77	35.2	0	1	3	7	3	5	3	4	53	45	34	16	10	52	88	5.3	4.9	27	9.7	4.9	6.6	6.2	19.9	12.6	6.1	4.7	1.6
28	ISR	C	ZSM 774/0/3	Israel: Jerusalem	31.77	35.2	1	1	2	7	2	5	3	4	57	40	33	16	11	72	92	7.8	6.6	39	12.1	5.4	9.1	7.5	25.8	16.4	9.2	6.2	2.1
29	ISR	C	ZSM 774/0/4	Israel: Jerusalem	31.77	35.2	0	0	2	7	2	5	3	4	55	42	32	17	12	63	114	6.4	7.4	35	10.2	4.7	9.1	8.9	23.3	16.3	7.7	5.4	2.2
30	ISR	C	ZSM 774/0/1	Israel: Jerusalem	31.77	35.2	0	1	2	7	2	5	4	4	52	39	33	16	11	83	102	8.8	8.6	51	13.3	5.7	9.1	10.2	25.2	18.2	10.2	7.5	2.1
31	ISR	C	ZSM 774/0/2	Israel: Jerusalem	31.77	35.2	0	0	2	7	3	5	3	4	54	42	33	16	10	82	28	9.4	8.2	45	13.6	5.6	10.2	10.1	25.5	17.4	10.6	7.1	2.2
32	ISR	C	ZSM 772/2009	Israel: Haifa	32.82	34.97	0	1	2	8	2	5	3	4	54	44	34	18	12	74	119	7.5	7.3	37	12.6	5.7	8.3	8.3	27.5	17.9	8.4	6.2	2.1
33	JOR	C	SMF 72886	Jordan: Zerka Valley: Romana	32.07	36.1	1	1	2	8	3	5	4	5	54	41	32	16	12	65	119	4.2	4	36	11.6	5.4	8.2	7.4	24.7	15.7	7.9	6.1	2.2
34	LBN	C	SMF 62185	Lebanon: Saidon	33.55	35.38	0	1	2	6	2	5	3	4	55	45	34	18	12	84	128	6.1	5.9	47	13.3	6.8	10.3	10.4	27.4	17.6	9.6	6.9	2.2
35	LBN	C	SMF 14137	Lebanon: Beirut	33.88	35.48	1	1	2	7	3	5	3	4	56	42	33	16	11	66	110	4.5	5	37	11.7	5.2	8.2	8.2	24.8	15.4	8.3	5.9	2
36	LBN	C	ZSM 2727/2005	Lebanon: 15km south of Qobayat (Chamboug)	33.77	35.5	0	0	2	7	2	5	3	4	57	42	32	15	11	74	119	9.3	8.9	44	11.5	5.5	9.9	10.4	25.6	15.2	7.9	5.6	2.3
37	LBN	C	ZSM 2715/2005	Lebanon: Djebel Barouk (East slope) above Kefraiyah	33.58	35.52	0	0	2	7	2	5	3	4	53	40	32	15	10	85	13	8.2	9.6	49	13.1	5.6	10.1	11.7	24.2	16.3	9.9	6.9	2.2
38	LBN	C	ZSM 2714/2005	Lebanon: Djebel Barouk (East slope) above Kefraiyah	33.58	35.52	0	0	2	8	3	5	3	4	56	39	32	15	10	52	75	5.6	5.7	29	9.7	4.3	7.3	7	19.3	13.5	5.8	4.3	1.9
39	LBN	C	ZSM 2722/2005	Lebanon: Mt. Lebanon (east slope): above Ainata (direction of Bcharré), 2000m alt.	34.18	36.05	0	0	2	7	2	5	3	4	57	47	32	16	12	86	66	8.5	9.6	50	13	5.7	9.8	11.6	28.6	19.1	9.3	6.6	2.3
40	LBN	C	ZSM 2720/2005	Lebanon: Mt. Lebanon: above Bcharré (direction of pass), 2250m alt.	34.22	36.03	0	1	2	6	2	5	3	4	55	44	31	18	12	62	64	7.3	7.9	34	11.1	5.1	9.4	9.5	22.8	16	7	5	2.4
41	LBN	C	ZSM 510/1979/14	Lebanon: Bcharré	34.25	36	0	0	2	7	2	5	3	4	56	45	32	16	12	74	44	7.6	7.4	44	11	5.4	9.5	9.1	23	15.4	7.1	5.7	2.2
42	LBN	C	ZSM 510/1979/7	Lebanon: Bcharré	34.25	36	0	0	2	7	2	5	3	4	56	44	32	NA	10	72	64	8.3	7.3	44	11	4.9	8.9	8.5	22.8	16.7	7.6	5.8	2.2
43	LBN	C	ZSM 510/1979/15	Lebanon: Bcharré	34.25	36	0	1	2	7	3	5	3	4	54	44	32	16	11	70	74	9.1	8.1	38	10.5	5.2	9.7	9.5	22.8	17.6	7.7	6.1	2.4
44	LBN	C	ZSM 510/1979/3	Lebanon: Bcharré	34.25	36	0	0	2	3	2	5	3	4	57	43	34	16	10	69	94	7.1	8.1	36	11.7	5.5	8.2	9.4	24.5	15.8	7.6	5.8	2.1
45	LBN	C	ZSM 510/1979/11	Lebanon: Bcharré	34.25	36	0	1	2	7	3	5	3	4	58	48	34	15	10	79	68	8.7	9.5	44	11.6	5.4	10.2	10.4	25	15.4	8.1	6.4	2.3
46	LBN	C	ZSM 510/1979/2	Lebanon: Bcharré	34.25	36	0	1	2	7	2	5	3	4	54	44	32	15	10	70	78	8.1	8.1	37	11.4	5.3	9.9	9.5	24.4	15.1	7.3	5.8	2.1
47	LBN	C	ZSM 510/1979/4	Lebanon: Bcharré	34.25	36	0	1	2	7	3	5	3	4	54	40	32	15	11	72	16	7.6	8.4	40	11.5	5.8	10.2	9.5	25.9	17.8	7.8	6.3	2.5
48	LBY	W	ZSM 127/1983	Libya: Kouf National Park, El Beida	32.67	21.67	0	1	2	7	3	5	4	4	56	36	33	19	11	46	9	NA	NA	25	9.4	4.1	6.7	6.1	16	9.5	6	4.2	1.1
49	LBY	W	ZSM 126/1983/1	Libya: Shahat-Cyrene	32.82	21.85	0	1	2	7	2	5	3	4	56	39	36	19	11	81	52	5.7	6.5	48	13.5	6.1	10.1	12.5	27.1	16.1	10.2	7	2.3
50	LBY	W	SMF 37244	Libya: 15 km south of Bengasi	31.97	20.07	0	1	2	7	3	5	3	4	53	36	32	18	10	78	103	5.4	5.3	48	12.3	6	9.6	12.2	25.6	16.2	9.5	7.2	2
51	LBY	W	NMW 16210.7	Libya: Darnah	32.75	22.63	0	1	2	6	2	5	3	4	56	39	32	17	11	55	11	NA	NA	30	10.2	4.9	7	6.5	20.9	12.6	7	4.5	1.5
52	LBY	W	NMW 16210.6	Libya: Darnah	32.75	22.63	0	1	NA	7	3	5	3	4	54	36	34	17	11	72	30	5	5.3	40	13.2	5.6	10.2	9.8	26.8	15.9	9	6.8	2.3
53	SYR	C	ZSM 2737/2005	Syria: 10km north of Homs	34.78	36.7	1	0	2	7	3	5	3	4	54	43	34	16	12	76	111	7.8	8.5	42	12.2	5.2	8.7	10.9	26.4	17.2	8.4	6.4	2.2
54	SYR	C	ZSM 3696/2005	Syria: West of Homs	34.7	36.7	0	0	2	7	3	5	3	4	58	42	34	16	12	84	NA	NA	NA	52	13.4	5.6	10.1	7.8	27.6	19.3	9.5	6.9	1.7
55	SYR	C	ZSM 3225/2005	Syria: Ansari Mountains, Crac de Chevaliers (near Qual'at al Husn)	34.75	36.28	1	1	2	7	2	5	3	4	56	43	34	16	12	62	82	6.3	7.2	32	11.5	4.9	8.4	8.4	22.5	15.4	6.8	4.8	2.4
56	SYR	C	ZSM 2748/2005	Syria: Antilebanon Mountains: South of Ajjibe	33.92	36.42	0	1	2	7	2	5	3	5	55	36	32	17	12	64	54	6.9	7.6	34	11.6	5.1	9	9.4	23.6	17.7	7.8	6.3	2.2
57	SYR	C	ZSM 2754/2005	Syria: Ansari Mountains: East of Safita, 400m alt.	34.82	36.13	1	0	2	7	3	5	2	4	59	42	34	16	12	64	101	5.7	6.1	36	10.3	4.6	8.9	7.9	23.2	14.6	7.3	5.2	2
58	TUN	W	MTD 32457	Tunisia: Gabes Oasis	33.88	10.1	0	1	2	7	2	5	3	3	56	36	34	18	12	42	46	3.1	3.4	22	8.9	4.7	6.5	7	16	10.2	5.5	4.2	1.5
59	TUN	W	MTD 32458	Tunisia: Gabes Oasis	33.88	10.1	0	1	5	7	3	5	3	4	56	36	34	18	11	38	58	1.9	1.7	19	8.5	3.6	5.8	5.7	13.9	9.1	4.6	3.4	1.5
60	TUN	W	ZSM 142/1980/1	Tunisia: Northern part of Zembretta Island	37.12	10.8	0	1	4	6	2	5	3	3	52	34	32	18	12	69	111	4.5	4.9	35	12.6	5.7	9	9.6	25	16.5	8.8	7	2.2
61	TUN	W	ZSM 142/1980/2	Tunisia: Northern part of Zembretta Island	37.12	10.8	0	1	2	7	2	5	3	4	56	40	33	19	13	43	40	2.2	1.7	23	9.1	4.4	6.4	5	14.1	11.6	5	3.7	1.5
62	TUN	W	SMF 60311	Tunisia: Touzeur Oasis	33.92	8.13	0	1	2	7	2	4	3	4	53	38	32	20	12	78	106	4.7	4.6	45	12.7	5.9	9.5	8.8	26.3	17.6	9.4	6.7	2.3
63	TUN	W	SMF 60312	Tunisia: Touzeur Oasis	33.92	8.13	0	1	2	7	2	5	3	4	55	37	34	19	11	72	113	4.3	4.4	40	11.7	5.5	8.4	8.2	26.7	17	8.6	6.2	2.5
64	TUN	W	SMF 22770	Tunisia: Gabes Oasis	33.88	10.1	0	1	3	7	2	5	3	4	57	39	34	17	11	77	128	6.2	6.1	44	13.2	5.7	10.1	12.6	27.6	17.2	10	8.1	2.2
65	TUN	W	ZSM 508/1979/2	Tunisia: El Hamma	33.88	9.78	0	1	2	7	3	5	2	3	52	34	32	16	11	61	94	5.6	4.4	33	11.6	4.5	7.5	7.1	21.8	14.9	7.6	5.4	1.7
66	TUN	W	ZSM 508/1979/1	Tunisia: El Hamma	33.88	9.78	0	1	2	8	2	4	2	3	54	36	34	19	12	71	81	6.9	7.6	32	10.8	5.6	8.9	7.9	24.5	15.8	9.7	6.5	2.3
67	TUR	E	NMW 19986.2	Turkey: Nusaybin (labelled: "Irak: Mesopotamien: Nesebin")	37.05	41.22	0	0	2	7	2	5	3	4	57	40	32	16	12	89	102	4.6	5.2	51	14.5	6.4	11.1	10	29.5	18.1	10.2	7.9	2.6
68	TUR	E	NMW 19986.1	Turkey: Nusaybin (labelled: "Irak: Mesopotamien: Nesebin")	37.05	41.22	1	0	2	7	3	5	3	4	59	43	34	16	11	97	117	9.5	7.3	53	14.4	7	11.6	10.6	31	18.5	10.4	8.3	2.9
69	TUR	E	SMF 44237	Turkey: Konya: Cihanbeyli	38.65	32.92	0	1	2	8	2	6	3	NA	56	36	32	15	11	68	13	5.8	5.2	41	11.2	5.3	8.3	9.5	21.2	11.6	7.2	6.1	2.2
70	TUR	E	MHNG 1590.24	Turkey: Mardin: Mardin	37.3	40.73	0	1	2	7	2	5	3	4	58	39	33	16	11	58	60	3.7	4	31	10.7	4.6	7.5	6.8	20.5	12.7	7	4.6	2
71	TUR	E	MHNG 2702.39	Turkey: Mardin: Mardin	37.3	40.73	0	1	3	8	3	5	3	4	57	43	33	15	11	57	40	4.2	3.3	32	10.1	4.5	7.8	6.8	19.9	12.9	7.4	5.2	2.1
72	TUR	E	MHNG 2006.48	Turkey: Samsun: 2km west of Samsun, 41°15' N, 36°19' E	41.28	36.32	0	0	2	7	2	4	3	5	56	44	32	17	11	68	57	4.6	4.2	43	11.7	5.5	9.2	9.2	21.6	13.6	7.5	5.6	2.1
73	TUR	E	MHNG 2006.49	Turkey: Samsun: 2km west of Samsun, 41°15' N, 36°19' E	41.28	36.32	0	0	2	7	2	5	5	NA	57	42	32	16	11	41	31	2.6	3.1	22	8.6	4	6.4	5.4	13	8.1	4.9	3.5	1.6
74	TUR	E	MHNG 1556.88	Turkey: Adana: Adana	37	35.32	0	1	2	7	2	5	3	4	57	43	32	15	10	90	43	5.2	4.5	54	13.7	6	9.5	8.6	28.7	16	9.5	6.5	2.3
75	TUR	E	MHNG 1556.89	Turkey: Adana: Adana	37	35.32	1	1	3	8	3	5	3	5	57	43	33	16	9	75	115	4.5	4.1	41	12.2	5.4	8.6	8	24.6	16.3	8.8	5.7	2
76	TUR	E	NMW 19811.1	Turkey: Eskisehir: Southwest of Eskisehir	39.77	31.32	0	1	2	6	2	5	3	3	56	39	30	14	10	70	75	4	5	49	11.5	5.1	8.6	8.7	22.2	14.6	8	5.6	2.3
77	TUR	E	NMW 19811.2	Turkey: Eskisehir: 68 km east of Eskisehir	39.77	31.32	0	0	2	7	2	5	3	4	60	39	30	14	10	82	117	5.7	5.9	49	12.7	6.1	10.3	11.1	25.9	16.6	8.7	6.3	2.4
78	TUR	E	NMW 19811.3	Turkey: Eskisehir: 68 km east of Eskisehir	39.72	30.58	0	0	2	7	3	5	3	5	58	41	30	16	11	68	60	3	3	44	12.4	5.7	8.8	9.7	25.4	16.8	8.8	6.1	2.3
79	TUR	E	NMW 19811.4	Turkey: Eskisehir: 68 km east of Eskisehir	39.77	31.32	0	0	2	7	2	5	3	4	60	41	30	14	10	78	70	4.8	4.8	40	11.3	5.3	9	8.7	23	13.6	7.6	6	2.5
80	TUR	E	NMW 19811.5	Turkey: Eskisehir: 68 km east of Eskisehir	39.77	31.32	1	1	2	7	2	6	3	4	61	41	31	16	11	84	82	5	5	45	12.6	5.7	10.1	9.8	27	15.8	8.9	6.3	2.3
81	TUR	E	ZSM 1399/2005	Turkey: Icel: Akarca below Findikpinar (Northwest of Mersin)	36.87	34.4	0	0	2	7	2	5	3	4	57	40	30	19	11	76	97	8	8.9	43	11.9	5.2	9.3	10.1	25	16.4	8.8	6.4	2.1
82	TUR	E	ZSM 3769/2005	Turkey: Kilis: 3km east of Gözkaya (35km west of Kilis)	36.82	36.82	1	1	2	7	3	5	3	5	55	41	32	17	12	64	104	7	7.2	36	11.1	4.9	7.8	8.2	22.4	14.7	7.4	5	1.9
83	TUR	E	ZSM 645/1979	Turkey: Adana: Adana	36.98	35.32	0	0	2	7	3	5	3	4	56	42	30	16	12	53	73	4.8	5.7	25	9.3	4.1	6.2	5.8	19.3	12.6	6.2	4.7	1.8
84	TUR	E	ZSM 278/1975	Turkey: Diyarbakir: Silvan, between Bitlis and Diyarbakir	38.13	41	1	1	3	7	2	5	3	4	54	38	32	16	11	71	45	6.8	8.1	36	12.5	5.3	9.4	10.5	21.7	16.1	9.3	6.9	2.3
85	TUR	E	ZSM 3814/2005	Turkey: Icel: Camliyayla (north of Mersin), 1200m alt.	37.17	34.6	0	0	2	7	2	5	3	4	56	40	31	18	11	72	115	7.4	7.7	40	12	5.3	9.2	10.3	25.1	16.8	8.9	6.3	2.1
86	TUR	E	ZSM 3813/2005	Turkey: Icel: Camliyayla (north of Mersin), 1200m alt.	37.17	34.6	0	0	2	7	2	5	3	4	56	37	31	16	12	74	115	7.2	8.2	44	11.6	4.7	8.8	10.2	24.3	14.6	8.7	7.3	1.9
87	TUR	E	ZSM 3812/2005	Turkey: Icel: Camliyayla (north of Mersin), 1200m alt.	37.17	34.6	0	1	2	7	2	5	3	4	55	39	30	17	12	78	126	7.2	8.3	49	12.2	5.5	8.7	10.5	24.9	14.8	9.6	6	2.3
88	TUR	E	ZSM 1033/2005	Turkey: Osmaniye: Hieropolis-Castrabela (15km north of Osmaniye)	37.2	36.25	0	0	2	7	2	5	3	4	58	42	32	16	10	85	90	7.5	8.7	49	12.3	5.4	10.6	10.8	26.5	17.5	9.2	6.6	2.4
89	TUR	E	ZSM 1405/2005	Turkey: Icel: 20km north of Anamur, 250m alt.	36.25	32.83	0	1	2	7	3	5	3	4	57	39	33	17	12	93	115	8.6	7.8	55	13.4	6	9.7	11.7	28	17.9	9.4	6.4	2.5
90	TUR	E	ZSM 3271/2005	Turkey: Icel: Göksu River, 20km northwest of Silifke	36.42	33.72	0	0	2	7	3	5	3	4	56	43	32	16	13	49	58	4.4	3.9	26	8.7	3.6	6.3	6.7	16.7	12.8	5.6	4.3	1.8
91	TUR	E	ZSM 3731/2005	Turkey: Adana: Anavarza Hill (35km north of Ceyhan)	37.22	35.88	1	0	2	7	2	5	3	4	60	42	32	16	12	76	118	8.4	7.3	42	12.4	5.6	9.5	9.7	22.9	17.5	9.4	6.1	2.6
92	TUR	E	ZSM 97/1934	Turkey: Akshekir: Surroundings of Aksehir	38.35	31.4	0	1	2	7	2	5	2	3	58	42	30	16	12	74	47	9.5	8.4	42	12.1	5.1	10.1	11.1	24.4	16.6	8.3	6.3	2.4
93	TUR	E	ZSM 259/1988	Turkey: Antalya: Side Harbor	36.75	31.38	0	0	3	7	2	5	3	4	56	38	30	15	11	57	21	5.6	4.5	33	10.1	4.1	6.9	6	17.4	12.6	6.6	4.5	1.8
94	TUR	E	ZSM 1401/2005	Turkey: Kayseri: North of Uzunahmet (10km south of Pinarbasi), 1700m alt.	38.62	36.4	1	0	2	7	2	5	3	4	56	39	32	16	12	67	15	7.4	8.5	37	10.6	5.4	8.8	10.3	23.3	16.3	7.5	5.6	2.4
95	TUR	E	ZSM 1400/2005	Turkey: Kayseri: North of Uzunahmet (10km south of Pinarbasi), 1700m alt.	38.62	36.4	0	0	2	7	2	5	3	4	57	39	32	19	11	71	67	8	8.3	40	11.8	4.9	9.3	9	23.3	16.7	6.9	5.7	2.5
96	TUR	E	ZSM 3404/2005	Turkey: Icel: 25km north of Tarsus, 600m alt.	37.13	34.88	0	1	2	7	2	5	3	4	59	41	32	17	10	62	61	7.3	6.8	32	10.3	4.2	7.3	6.9	22.4	12.9	6.3	4.5	1.8
97	TUR	E	ZSM 3325/2005	Turkey: Gaziantep: 20km northwest of Gaziantep, 1050m alt.	37.22	37.17	0	1	2	7	2	5	3	4	55	42	32	16	12	46	47	5.6	5.3	25	8.9	3.7	6.5	6.5	16.7	11.6	5.2	3.6	1.6
98	TUR	E	ZSM 1319/2005	Turkey: Icel: Tece (west of Mersin)	36.7	34.45	0	1	2	7	2	5	3	4	52	39	32	15	11	71	56	7.4	7.3	36	12.3	4.3	9.3	8.4	22.7	17.5	8	5.7	1.9
99	TUR	E	ZSM 1318/2005	Turkey: Icel: Tece (west of Mersin)	36.7	34.45	0	0	2	7	2	5	3	4	57	39	32	17	11	66	42	5.9	6.1	34	11.4	4.4	7.6	7.2	23.1	15.2	6.8	5.2	1.9
100	TUR	E	ZSM 650/2005	Turkey: Icel: Tasucu (west of Silifke)	36.32	33.87	0	0	2	7	3	5	3	4	58	42	32	16	12	77	9	8	6.7	44	12	5.8	9.2	7.8	27.1	16.7	8.5	6.1	2.4
101	TUR	E	ZSM 1250/2005	Turkey: Sanliurfa: 10km west of Viransehir, Karaca River	37.22	39.62	1	0	2	7	2	5	3	5	57	41	32	15	10	85	9	9.3	8.3	50	12.5	5.7	10.7	10.8	26.1	15.6	9	6.7	2.6
102	TUR	E	ZSM 1249/2005	Turkey: Sanliurfa: 10km west of Viransehir, Karaca River	37.22	39.62	1	0	NA	7	2	5	3	4	58	45	32	16	11	77	75	8.1	7.4	45	11.2	5.4	10	9.5	25.6	16.9	8.1	5.8	2.4
103	TUR	E	ZSM 1245/2005	Turkey: Sanliurfa: Euphrat River bank, northwest Siverek	37.62	39.38	1	1	2	7	2	5	3	4	56	43	30	16	11	68	85	7.3	6	39	11.2	5	7.8	8.5	22.8	14.8	7.4	5.3	2
104	TUR	E	ZSM 2019/2005	Turkey: Adana: South of Ceyhan, street crossing in direction of Kurtkulagi	36.98	35.82	0	0	2	7	3	5	3	3	55	37	32	15	11	57	61	6.4	6.4	30	10.1	4.5	7.7	8.5	21.6	14.6	6.4	4.8	1.6
105	TUR	E	ZSM 1009/2005	Turkey: Antalya: Kursunlu Selale (15km northeast of Antalya), 50m alt.	36.97	30.83	0	0	2	7	2	5	3	4	57	41	32	16	11	59	10	5.9	6.2	31	10.2	4.5	7.3	7.8	18.2	14.5	6.4	5.5	1.8
106	TUR	E	ZSM 1251/2005	Turkey: Diyarbakir: Karacadag (Diyarbakir), 1200m alt.	37.67	39.83	1	1	3	7	2	5	3	4	57	44	32	16	11	69	109	7.6	6.2	38	10.9	4.7	8.4	8	22.7	15.5	7.3	5.3	1.9
107	TUR	E	ZSM 1562/2005	Turkey: Icel: Tepeköy (west of Findikpinar, northwest of Mersin), 1200m alt.	36.92	34.28	0	1	2	7	2	5	3	4	56	41	32	17	10	78	105	8.4	8.3	46	11.8	5.8	9.1	9.5	25.6	17.1	8	6	2.4
108	TUR	E	ZSM 1452/2005	Turkey: Sivas: Southeast of Kangal	39.23	37.38	1	0	2	7	2	4	3	4	56	40	31	16	10	75	95	8.4	7.4	50	12.2	5.6	9.4	10.8	27.4	19.1	8.8	6.6	2.2
109	TUR	E	ZSM 1263/2005	Turkey: Diyarbakir: 10km south of Diyarbakir, crossing in direction of Ovabag	37.8	40.23	1	1	2	7	2	5	3	4	57	43	32	16	10	81	100	9.3	9.3	46	12.4	5.7	9.8	10	26.5	18.1	9.1	6.5	2.4
110	TUR	E	ZSM 1973/2005	Turkey: Icel: 2km northeast of Findikpinar (30km northwest of Mersin), 1300m alt.	36.93	34.38	1	0	2	7	2	5	3	4	56	39	32	16	10	78	114	8.5	8.6	45	12.2	5.5	9.4	10.2	25.7	19.2	9.8	6.1	2.2
111	TUR	E	ZSM 1646/2005	Turkey: Konya: 40km northeast of Beysehir, 1300m alt.	37.93	32.05	1	0	2	7	2	5	3	4	57	40	31	16	12	56	85	6.2	6.2	31	9.9	4.4	7.5	7.5	20.5	12.5	NA	4.9	1.9
112	TUR	E	ZSM 1644/2005	Turkey: Konya: 40km northeast of Beysehir, 1300m alt.	37.93	32.05	1	1	2	7	2	5	3	4	56	42	32	16	11	91	130	8.7	10.8	51	11.6	5.7	11	11.9	29.3	18.2	9.2	6.5	2.5
113	TUR	E	ZSM 855/2005	Turkey: Adana: 10km southwest of Ceyhan (mountains)	36.93	35.7	0	1	2	7	3	5	3	4	57	43	32	17	11	62	99	6.5	6.2	35	10.2	4.4	8.4	7.7	21.7	13.4	6.4	4.7	2.4
114	TUR	E	ZSM 795/2005	Turkey: Icel: Yavca (40km north of Mersin)	37.02	34.37	0	0	2	7	2	5	3	4	56	42	33	16	11	82	56	9.1	8.2	42	12.9	5.7	9.9	9.6	28.2	18.1	8.7	6.1	2.7
115	TUR	E	ZSM 3684/2005	Turkey: Kayseri: Yedioluk (16km north of Sariz)	38.62	36.48	0	0	2	7	3	5	3	4	57	41	30	15	10	74	100	7.6	8	42	12.2	5.7	8.9	10.5	23.9	17.5	7.8	6.6	2.4
116	TUR	C	ZSM 806/2005	Turkey: Hatay: 5km south of Harbiye (south of Antakya), 400m alt.	36.08	36.13	0	1	2	7	2	5	3	4	54	38	32	16	10	81	125	8.9	10.1	45	12.1	5.5	10	11.1	26.5	18.1	8.8	6.2	2.3
117	TUR	E	ZSM 1218/2005	Turkey: Sivas: 15km south of Sivas, 1400m alt.	39.6	37.02	0	1	2	7	2	5	3	5	55	43	32	16	11	57	12	6.3	NA	30	10.1	4.5	7.1	7.5	21.1	12.1	6.2	5.6	1.9
118	TUR	E	ZSM 791/2005	Turkey: Icel: Arslanköy, 1500m alt.	37.02	34.28	0	0	2	7	2	5	3	4	56	43	33	17	12	67	78	6.9	7.5	36	11.5	5.9	9.4	9.6	23.8	16	7.6	5.5	2.4
119	TUR	E	ZSM 1995/2005	Turkey: Icel: above Kuzcubelen (northwest of Mersin), 800m alt.	36.85	34.43	1	0	2	7	2	5	3	4	54	38	30	17	12	50	13	5.6	5.7	25	9.5	4.1	6.7	5.7	19.4	11.4	5.6	4	1.9
120	TUR	E	ZSM 1996/2005	Turkey: Icel: above Kuzcubelen (northwest of Mersin), 800m alt.	36.85	34.43	0	1	2	7	2	5	3	4	55	41	33	17	12	52	28	5.8	6.3	28	9.2	3.8	7	7.5	19.2	12.9	5.9	4.1	1.9
121	TUR	E	ZSM 941/2005	Turkey: Konya: 35km northeast of Beysehir, 1200m alt.	37.9	32	0	1	2	6	2	5	3	4	55	39	32	15	10	85	125	9.6	9.2	46	13.4	5.8	10.3	11.4	27.6	18.9	8.9	6.3	2.6
122	TUR	E	ZSM 1670/2005	Turkey: Adiyaman: 20km south of Besni	37.5	37.85	1	1	2	7	2	5	3	4	56	42	32	16	11	89	131	9	9.9	49	12.7	5.9	10.3	10.7	28.7	18.7	9.6	6.9	2.5
123	TUR	E	ZSM 1671/2005	Turkey: Adiyaman: 20km south of Besni	37.5	37.85	1	0	2	7	2	5	3	4	57	43	31	18	12	82	130	8.3	7.6	47	11.1	5.6	9.4	9.8	28.3	19.3	8.9	6.6	2.5
124	TUR	E	ZSM 1669/2005	Turkey: Adiyaman: 20km south of Besni	37.5	37.85	1	1	2	7	2	5	3	4	57	39	32	17	12	75	125	7.9	8.3	40	11.8	5.6	9.9	10.6	27.9	17.5	8.1	6.4	2.3
125	TUR	E	ZSM 2008/2005	Turkey: Gaziantep, 60km northwest of Karabiyikli, 850m alt.	37.3	37.18	0	0	2	7	2	5	3	4	56	42	32	15	10	84	91	9.7	9	48	12.5	5.3	9.8	11.1	26.9	16	8.7	6.6	1.9
126	TUR	E	ZSM 2007/2005	Turkey: Gaziantep, 60km northwest of Karabiyikli, 850m alt.	37.3	37.18	1	0	2	7	2	5	3	4	58	40	32	17	10	75	35	9.1	7.6	38	12.3	5.6	9.6	10.5	24.7	16.8	7.9	6.7	2.3
127	TUR	E	ZSM 1640/2005	Turkey: Antalya/Konya: W Alacabel-Pass, 1700m alt.	37.17	31.92	1	NA	NA	7	2	5	3	4	NA	44	32	17	11	72	110	8	8.4	40	12.2	5.3	9.5	9.9	24.2	16.7	7.9	7.3	2.3
128	TUR	E	ZSM 898/2005	Turkey: Osmaniye: Hieropolis-Castrabela (15km north of Osmaniye), 50m asl.	37.2	36.25	1	0	2	7	2	5	3	4	59	43	32	16	11	92	151	8.5	10.6	52	13.3	5.7	11.4	9.6	28.4	18	9.7	6.8	2.2
129	TUR	E	ZSM 897/2005	Turkey: Osmaniye: Hieropolis-Castrabela (15km north of Osmaniye), 50m asl.	37.2	36.25	1	1	2	7	2	5	3	4	56	41	32	17	10	90	137	11	9.5	58	12.4	5.6	9.6	11.5	26.6	17.9	9.1	6.3	2.3
130	TUR	E	ZSM 1981/2005	Turkey: Kayseri: 1km west of Büyüksöbecimen, 1900m asl.	38.5	36.62	1	0	2	7	2	5	3	4	56	39	32	NA	10	72	78	8.4	8.7	39	11.2	5.5	9.8	10.6	NA	15.4	NA	5.9	2.5
131	TUR	E	ZSM 1980/2005	Turkey: Kayseri: 1km west of Büyüksöbecimen, 1900m asl.	38.5	36.62	0	0	2	7	2	5	3	4	55	42	33	17	10	71	90	8.5	8.2	38	11.9	5.1	8.9	9.7	22.4	16	7.5	5	2.5
132	TUR	E	ZSM 1684/2005	Turkey: Kilis: 20km northwest of Kilis	36.85	36.95	1	1	2	7	2	5	3	4	57	41	32	16	11	61	100	6.8	7.6	34	10.6	4.6	7.8	7.4	22.8	15	6.8	4.9	1.7
133	TUR	E	ZSM 1685/2005	Turkey: Kilis: 20km northwest of Kilis	36.85	36.95	1	0	2	7	2	5	3	4	58	40	32	16	9	79	86	9.2	8.4	45	12.1	5.1	8.4	10.4	25.5	17.2	8.2	6	2.1
134	TUR	E	ZSM 509/1979/15	Turkey: Kahramanmaras: Kahramanmaras	37.58	36.93	1	1	2	7	2	5	3	4	60	46	32	17	12	76	117	7.4	7.9	43	11.3	4.9	9.5	9.2	27.7	17.3	8.7	6	2.2
135	TUR	E	ZSM 509/1979/3	Turkey: Kahramanmaras: Kahramanmaras	37.58	36.93	0	1	2	6	2	5	3	4	55	38	34	NA	11	85	91	8.7	8.8	51	12.8	5.4	9.8	8.9	24.4	16.5	9.3	6.5	2.4
136	TUR	E	ZSM 509/1979/7	Turkey: Kahramanmaras: Kahramanmaras	37.58	36.93	0	0	NA	7	2	5	3	4	56	41	32	15	11	66	100	6.4	6.9	39	10.1	5	8.3	8.1	21.9	13.6	6.5	5	1.9
137	TUR	E	ZSM 509/1979/5	Turkey: Kahramanmaras: Kahramanmaras	37.58	36.93	0	0	2	7	2	5	5	6	58	42	32	16	11	75	105	8.2	7.9	39	12.1	5.5	9.1	9.3	24.8	17.1	8.7	6.2	2.6
138	TUR	E	ZSM 509/1979/4	Turkey: Kahramanmaras: Kahramanmaras	37.58	36.93	1	0	2	7	2	5	3	4	58	43	32	17	12	71	88	6.3	7.2	39	10.8	5.1	9.1	8	22.9	16.3	7.6	5.5	2.1
139	TUR	E	ZSM 509/1979/8	Turkey: Kahramanmaras: Kahramanmaras	37.58	36.93	0	1	2	7	3	5	3	4	56	44	31	15	10	86	22	8.5	8.9	50	12.9	5.7	9.9	10.1	25.7	17.5	9.2	6.7	2.6
140	TUR	E	ZSM 513/2005	Turkey: Antalya: Antalya	36.88	30.7	0	0	3	7	2	5	3	4	55	40	32	15	11	71	64	7.5	7	40	11.5	4.7	7.9	8.7	23.6	14.9	7.7	5.5	1.9
141	TUR	E	ZSM 764/2005	Turkey: Icel: Yeniköy-Arslanköy (25-30km north of Mersin)	37.17	34.57	0	1	2	7	3	5	3	4	55	41	30	15	11	79	76	8.8	8.5	45	12.5	5.4	9.4	9.6	26.4	17.2	7.9	6.1	2.5
142	TUR	E	ZSM 1760/2005	Turkey: Adana: Botas, at the beach	36.87	35.92	1	0	2	7	2	5	3	4	56	38	34	18	12	56	49	6.2	6.2	31	9.4	4.2	7.5	7.2	18.7	14.2	6.2	5.1	1.6
143	TUR	E	ZSM 1697/2005	Turkey: Sanliurfa: Euphrat Valley, 4km north of Halfeti, ca. 500m alt.	37.28	37.85	1	1	2	7	2	5	3	4	56	40	30	16	10	66	100	6.9	6	40	10.5	4.9	7.3	8	23.2	14.4	6.9	5.1	2
144	TUR	E	ZSM 1573/2005	Turkey: Icel: 13km north of Aydincik, 850m alt.	36.13	33.32	0	1	2	7	2	4	3	4	57	38	30	15	11	55	90	5.8	5.8	28	10.1	4.5	7.4	6.3	20.4	13	6.3	4.7	1.7
145	TUR	E	ZSM 794/2005	Turkey: Adana: Catalan (west of Adana)	37.25	35.28	1	0	2	7	3	5	3	4	57	40	33	18	10	62	84	6.9	6.4	33	10.4	4.8	8.2	8.2	23.1	16.4	7.1	5.9	1.9
146	TUR	E	ZSM 509/1979/12	Turkey: Kahramanmaras	37.58	36.93	0	0	2	7	2	5	3	4	57	43	30	15	11	65	100	6.2	7.6	36	10.6	4.3	8.1	7.9	23.6	14.9	7.1	5.2	2.2
